# Supplementary material for: Crop Rotation with Marigold Promotes Soil Bacterial Structure to Assist in Mitigating Clubroot Incidence in Chinese Cabbage
Source: Plants (Basel). 2022 Sep 2;11(17):2295. doi: 10.3390/plants11172295 (PMC9460896; doi:10.3390/plants11172295)
Supplement: Supplementary file 1 [file plants-11-02295-s001.zip]

Archive with 1 entries (1 files):
- plants-1846218-supplementary.pdf
